# Supplementary material for: The presence of microorganisms in follicular fluid and its effect on the outcome of in vitro fertilization-embryo transfer (IVF-ET) treatment cycles
Source: PLoS One. 2021 Feb 8;16(2):e0246644. doi: 10.1371/journal.pone.0246644 (PMC7870083; doi:10.1371/journal.pone.0246644)
Supplement: S1 Data — (XLSX) [file pone.0246644.s003.xlsx]

## Sheet: Sheet1
age	agegroup	bmi	bmicat	parity	paritycat	typeofinfertility	durationof infertility	durationcat	causeofinfertility	ivfprotocol	treatmenttype	noofeggsretrieved	oocyteno	embryogen	numbertransfered	FF microorgs	HVS microorgs	ffisolates	hvsisolates	ffcoloniz	frcat	shcgl	gestationalsac
30	under 35 years	28	overweight	0	nulliparous	1	9	5-9 years	Male	Long	ICSI	18	Excess	Normal	4	No growth	Staphylococcus aureus	Neg	Pos	Neg	Group2	0	0
30	under 35 years	28	overweight	0	nulliparous	2	5	5-9 years	Ovarian	Long	IVF	9	Normal	Normal	3	Contaminant (Diphteroid)	No growth	Neg	Neg	Neg	Group2	0	0
32	under 35 years	44	0bese	0	nulliparous	1	10	10 years and above	Tubal	Long	IVF	22	Excess	Excess	4	No growth	Contaminant (Diphteroid)	Neg	Neg	Neg	Group2	0	0
34	under 35 years	27	overweight	0	nulliparous	1	9	5-9 years	Others	Long	ICSI	12	Excess	Normal	3	Staphylococcus epidermidis	Staphylococcus epidermidis	Pos	Pos	Neg	Group2	0	0
36	35 years and above	29	overweight	0	nulliparous	2	9	5-9 years	Tubal	Long	IVF	13	Excess	Normal	4	No growth	Lactobacillus spp	Neg	Pos	Neg	Group2	0	0
28	under 35 years	19	normalweight	0	nulliparous	1	4	under 5 years	Male	Long	ICSI	19	Excess	Normal	3	No growth	Staphylococcus aureus	Neg	Pos	Neg	Group1	1	1
34	under 35 years	19	normalweight	0	nulliparous	2	2.5	under 5 years	Ovarian	Long	IVF	3	Few	Few	2	Staphylococcus aureus	Staphylococcus aureus	Pos	Pos	Neg	Group2	0	0
36	35 years and above	40	0bese	1	primiparous	2	3	under 5 years	Tubal	Long	IVF	4	Normal	Normal	4	No growth	Contaminant (Diphteroid)	Neg	Neg	Neg	Group2	0	0
30	under 35 years	20	normalweight	0	nulliparous	2	2	under 5 years	Unexplained	Long	IVF	20	Excess	Excess	3	No growth	Klebsiella pneumonia	Neg	Pos	Neg	Group2	1	2
29	under 35 years	23	normalweight	0	nulliparous	2	3	under 5 years	Male	Long	IVF	20	Excess	Excess	3	No growth	Contaminant (Diphteroid)	Neg	Neg	Neg	Group2	1	2
36	35 years and above	32	0bese	0	nulliparous	1	10	10 years and above	Tubal	Long	IVF	15	Excess	Excess	4	No growth	Lactobacillus spp	Neg	Pos	Neg	Group2	0	0
30	under 35 years	23	normalweight	0	nulliparous	1	7	5-9 years	Others	Short	ICSI	5	Normal	Few	1	No growth	Acinetobacter spp Lactobacillus spp Staphylococcus epidermidis	Neg	Pos	Neg	Group2	0	0
34	under 35 years	24	normalweight	0	nulliparous	1	4	under 5 years	Tubal	Long	IVF	19	Excess	Normal	4	Enterococcus Candidda spp S aureus	Escherichia coli Acinetobacter spp S aureus	Pos	Pos	Pos	Group2	0	0
36	35 years and above	28	overweight	0	nulliparous	2	2	under 5 years	Ovarian	Long	IVF	7	Normal	Normal	2	Staphylococcus aureus Lactobacillus spp	Candida albicans	Pos	Pos	Pos	Group2	1	1
38	35 years and above	28	overweight	1	primiparous	2	5	5-9 years	Tubal	Long	IVF	4	Normal	Few	2	Staphylococcus aureus	Lactobacillus spp	Pos	Pos	Pos	Group2	1	1
35	35 years and above	21	normalweight	0	nulliparous	2	3	under 5 years	Tubal	Short	IVF	10	Normal	Few	3	Staphylococcus aureus	Contaminant (Diphteroid)	Pos	Neg	Pos	Group1	0	0
31	under 35 years	23	normalweight	0	nulliparous	1	10	10 years and above	Ovarian	Short	ICSI	30	Excess	Excess	3	No growth	Contaminant (Diphteroid)	Neg	Neg	Neg	Group2	0	0
38	35 years and above	25	overweight	0	nulliparous	2	7	5-9 years	Tubal	Short	ICSI	1	Few	Few	1	Streptococcus spp	Staphylococcus aureus	Pos	Pos	Pos	Group2	0	0
38	35 years and above	28	overweight	1	primiparous	2	7	5-9 years	Tubal	Short	IVF	6	Normal	Few	3	Streptococcus spp Staphylococcus aureus	Escherichia coli Staphylococcus aureus Candida albican	Pos	Pos	Pos	Group1	0	0
38	35 years and above	20	normalweight	0	nulliparous	1	8	5-9 years	Ovarian	Long	ICSI	1	Few	Few	1	Staphylococcus aureus	No growth	Pos	Neg	Pos	Group2	0	0
37	35 years and above	28	overweight	0	nulliparous	2	12	10 years and above	Ovarian	Short	ICSI	2	Few	Few	2	Contaminant (Diphteroid)	Klebsiella pneumonia Candida albicans	Neg	Pos	Neg	Group2	0	0
29	under 35 years	27	overweight	0	nulliparous	1	3	under 5 years	Ovarian	Long	IVF	18	Excess	Excess	3	Contaminant (Diphteroid)	Acinetobacter spp	Neg	Pos	Neg	Group2	1	1
38	35 years and above	26	overweight	1	primiparous	2	6	5-9 years	Tubal	Long	ICSI	17	Excess	Excess	3	No growth	No growth	Neg	Neg	Neg	Group2	0	0
30	under 35 years	34	0bese	0	nulliparous	1	12	10 years and above	Others	Long	ICSI	8	Normal	Normal	3	Staphylococcus aureus Staphylococcus epidermidis	Enterococcus spp Staphylococcus epidermidis	Pos	Pos	Pos	Group2	0	0
27	under 35 years	23	normalweight	0	nulliparous	1	3	under 5 years	Tubal	Short	ICSI	8	Normal	Normal	3	No growth	Contaminant (Diphteroid)	Neg	Neg	Neg	Group2	0	0
37	35 years and above	35	0bese	4	multiparous	2	3	under 5 years	Cervico-Uterine	Short	ICSI	10	Normal	Normal	2	No growth	Candida albicans	Neg	Pos	Neg	Group2	1	1
29	under 35 years	22	normalweight	0	nulliparous	1	4	under 5 years	Cervico-Uterine	Long	ICSI	7	Normal	Normal	3	No growth	No growth	Neg	Neg	Neg	Group2	0	0
36	35 years and above	27	overweight	0	nulliparous	2	6	5-9 years	Unexplained	Long	IVF	20	Excess	Normal	3	Enterococcus spp	No growth	Pos	Neg	Pos	Group1	0	0
38	35 years and above	31	0bese	1	primiparous	2	8	5-9 years	Others	Short	ICSI	4	Normal	Few	3	No growth	Contaminant (Diphteroid)	Neg	Neg	Neg	Group2	0	0
28	under 35 years	28	overweight	0	nulliparous	2	5	5-9 years	Others	Short	IVF	14	Excess	Normal	4	No growth	Escherichia coli Candida albicans	Neg	Pos	Neg	Group1	0	0
28	under 35 years	24	normalweight	0	nulliparous	2	3	under 5 years	Tubal	Short	IVF	13	Excess	Normal	3	Contaminant (Diphteroid)	Staphylococcus aureus	Neg	Pos	Neg	Group2	0	0
29	under 35 years	26	overweight	0	nulliparous	1	2	under 5 years	Male	Long	ICSI	16	Excess	Normal	3	No growth	No growth	Neg	Neg	Neg	Group2	0	0
31	under 35 years	25	overweight	0	nulliparous	2	1	under 5 years	Unexplained	Short	ICSI	13	Excess	Normal	3	No growth	Candida albicans Staphylococcus aureus	Neg	Pos	Neg	Group2	0	0
38	35 years and above	28	overweight	1	primiparous	2	10	10 years and above	Male	Long	ICSI	3	Few	Few	2	No growth	No growth	Neg	Neg	Neg	Group2	0	0
30	under 35 years	26	overweight	0	nulliparous	2	12	10 years and above	Ovarian	Long	ICSI	7	Normal	Normal	3	No growth	Candida albicans Staphylococcus epidermidis	Neg	Pos	Neg	Group2	0	0
38	35 years and above	26	overweight	0	nulliparous	1	8	5-9 years	Male	Short	ICSI	8	Normal	Normal	4	No growth	Staphylococcus aureus	Neg	Pos	Neg	Group2	0	0
37	35 years and above	27	overweight	0	nulliparous	2	6	5-9 years	Tubal	Long	ICSI	6	Normal	Few	3	No growth	No growth	Neg	Neg	Neg	Group2	0	0
28	under 35 years	27	overweight	0	nulliparous	2	3	under 5 years	Tubal	Short	ICSI	7	Normal	Normal	3	No growth	No growth	Neg	Neg	Neg	Group2	0	0
37	35 years and above	30	0bese	1	primiparous	2	5	5-9 years	Ovarian	Short	ICSI	1	Few	Few	1	Staphylococcus aureus	Streptococcus spp	Pos	Neg	Pos	Group2	0	0
37	35 years and above	29	overweight	0	nulliparous	1	7	5-9 years	Cervico-Uterine	Long	ICSI	11	Excess	Normal	4	Enterococcus Candida albicans	No growth	Pos	Neg	Pos	Group2	0	0
42	35 years and above	23	normalweight	1	primiparous	2	2	under 5 years	Male	Short	IVF	7	Normal	Few	3	Contaminant (Diphteroid)	Candida albicans	Neg	Pos	Neg	Group2	0	0
27	under 35 years	23	normalweight	0	nulliparous	1	3	under 5 years	Tubal	Short	ICSI	8	Normal	Normal	3	No growth	Lactobacillus spp	Neg	Pos	Neg	Group2	0	0
30	under 35 years	28	overweight	0	nulliparous	1	10	10 years and above	Unexplained	Short	IVF	14	Excess	Excess	4	No growth	Staphylococcus epidermidis	Neg	Pos	Neg	Group2	1	2
35	35 years and above	24	normalweight	0	nulliparous	2	2	under 5 years	Ovarian	Long	IVF	8	Normal	Normal	4	No growth	Staphylococcus epidermidis Enterococcus spp	Neg	Pos	Neg	Group2	1	2
41	35 years and above	32.4	0bese	2	multiparous	2	4	under 5 years	Male	Short	ICSI	3	Few	Few	3	Contaminant (Diphteroid)	Staphylococcus aureus Lactobacillus spp	Neg	Pos	Neg	Group2	0	0
37	35 years and above	32	0bese	0	nulliparous	2	9	5-9 years	Tubal	Long	IVF	13	Excess	Few	2	No growth	Staphycoccus aureus Enterococcus spp	Neg	Pos	Neg	Group1	1	1
32	under 35 years	26	overweight	0	nulliparous	1	5	5-9 years	Ovarian	Short	IVF	2	Few	Few	2	Staphylococcus aureus Lactobacillus spp	Contaminant (Diphteroid)	Pos	Neg	Pos	Group2	1	0
32	under 35 years	28	overweight	0	nulliparous	2	7	5-9 years	Tubal	Long	IVF	10	Normal	Excess	3	No growth	No growth	Neg	Neg	Neg	Group2	0	0
35	35 years and above	29	overweight	0	nulliparous	2	10	10 years and above	Unexplained	Short	IVF	32	Excess	Excess	4	No growth	No growth	Neg	Neg	Neg	Group2	0	0
32	under 35 years	33	0bese	0	nulliparous	1	10	10 years and above	Tubal	Long	IVF	11	Excess	Normal	4	No growth	No growth	Neg	Neg	Neg	Group2	1	1
33	under 35 years	34	0bese	0	nulliparous	1	9	5-9 years	Others	Short	IVF	8	Normal	Normal	3	No growth	Lactobacillus spp Enterococcus spp	Neg	Pos	Neg	Group2	1	1
36	35 years and above	34	0bese	0	nulliparous	2	10	10 years and above	Ovarian	Long	IVF	5	Normal	Few	2	No growth	Candida albicans Staphylococcus aureus	Neg	Pos	Neg	Group1	0	0
36	35 years and above	30	0bese	1	primiparous	2	6	5-9 years	Tubal	Short	IVF	10	Normal	Normal	4	No growth	No growth	Neg	Neg	Neg	Group2	0	0
37	35 years and above	36	0bese	3	multiparous	2	2	under 5 years	Cervico-Uterine	Short	ICSI	8	Normal	Normal	4	No growth	No growth	Neg	Neg	Neg	Group1	0	0
38	35 years and above	31	0bese	0	nulliparous	2	3	under 5 years	Tubal	Short	ICSI	2	Few	Few	2	Contaminant (Diphteroid)	Escherichia coli Acinetobacter spp	Neg	Pos	Neg	Group2	0	0
34	under 35 years	26	overweight	0	nulliparous	1	4	under 5 years	Others	Short	ICSI	3	Few	Few	3	No growth	Escherichia coli	Neg	Pos	Neg	Group2	0	0
38	35 years and above	31	0bese	0	nulliparous	1	14	10 years and above	Cervico-Uterine	Short	IVF	7	Normal	Normal	4	No growth	klebsiella pneumonia Candida albicans	Neg	Pos	Neg	Group2	0	0
36	35 years and above	29	overweight	0	nulliparous	2	9	5-9 years	Male	Long	IVF	10	Normal	Normal	4	No growth	Staphylococcus epidermidis	Neg	Pos	Neg	Group1	0	0
38	35 years and above	36	0bese	0	nulliparous	2	15	10 years and above	Tubal	Short	IVF	3	Few	Few	3	No growth	No growth	Neg	Neg	Neg	Group2	0	0
38	35 years and above	26	overweight	0	nulliparous	1	2	under 5 years	Ovarian	Long	ICSI	9	Normal	Normal	4	No growth	Staphylococcus epidermidis	Neg	Pos	Neg	Group2	1	2
38	35 years and above	30	0bese	0	nulliparous	1	10	10 years and above	Ovarian	Short	IVF	7	Normal	Normal	4	No growth	Contaminant (Diphteroid)	Neg	Neg	Neg	Group2	0	0
38	35 years and above	30	0bese	0	nulliparous	2	10	10 years and above	Ovarian	Long	IVF	7	Normal	Normal	4	No growth	Contaminant (Diphteroid)	Neg	Neg	Neg	Group2	0	0
38	35 years and above	29	overweight	1	primiparous	2	7	5-9 years	Ovarian	Long	IVF	4	Normal	Normal	4	No growth	Lactobacillus spp	Neg	Pos	Neg	Group2	0	0
38	35 years and above	25	overweight	0	nulliparous	1	8	5-9 years	Others	Long	ICSI	4	Normal	Normal	4	No growth	Staphylococcus epidermidis	Neg	Pos	Neg	Group2	0	0
36	35 years and above	23	normalweight	0	nulliparous	1	19	10 years and above	Others	Long	IVF	12	Excess	Normal	3	Streptococcus spp	No growth	Pos	Neg	Pos	Group2	1	2
38	35 years and above	34	0bese	0	nulliparous	1	9	5-9 years	Cervico-Uterine	Long	IVF	12	Excess	Normal	4	No growth	Candida albicans	Neg	Pos	Neg	Group2	0	0
37	35 years and above	29	overweight	0	nulliparous	1	7	5-9 years	Cervico-Uterine	Long	ICSI	11	Excess	Normal	4	No growth	Contaminant (Diphteroid)	Neg	Neg	Neg	Group2	1	1
38	35 years and above	26	overweight	0	nulliparous	2	3	under 5 years	Ovarian	Long	ICSI	12	Excess	Normal	4	Contaminant (Diphteroid)	Staphylococcus epidermidis	Neg	Pos	Neg	Group2	0	0
38	35 years and above	32	0bese	0	nulliparous	2	8	5-9 years	Tubal	Short	ICSI	11	Excess	Normal	4	No growth	Contaminant (Diphteroid)	Neg	Neg	Neg	Group2	0	0
38	35 years and above	31	0bese	0	nulliparous	1	4	under 5 years	Tubal	Long	ICSI	11	Excess	Normal	4	No growth	Staphylococcus aureus	Neg	Pos	Neg	Group2	0	0
35	35 years and above	23	normalweight	0	nulliparous	1	3	under 5 years	Tubal	Long	IVF	13	Excess	Normal	3	No growth	Escherichia coli Acinetobacter spp	Neg	Pos	Neg	Group2	0	0
38	35 years and above	43	0bese	0	nulliparous	2	17	10 years and above	Cervico-Uterine	Long	ICSI	14	Excess	Normal	4	No growth	Staphylococcus epidermidis	Neg	Pos	Neg	Group2	0	0
38	35 years and above	25	overweight	0	nulliparous	1	2	under 5 years	Ovarian	Long	IVF	11	Excess	Normal	4	No growth	No growth	Neg	Neg	Neg	Group2	0	0
38	35 years and above	22	normalweight	0	nulliparous	1	1	under 5 years	Ovarian	Short	IVF	11	Excess	Normal	4	Contaminant (Diphteroid)	Contaminant (Diphteroid)	Neg	Neg	Neg	Group2	0	0
38	35 years and above	25	overweight	1	primiparous	2	8	5-9 years	Male	Long	IVF	7	Normal	Normal	4	No growth	No growth	Neg	Neg	Neg	Group2	0	0
38	35 years and above	28	overweight	0	nulliparous	2	12	10 years and above	Male	Long	IVF	7	Normal	Normal	4	No growth	Contaminant (Diphteroid)	Neg	Neg	Neg	Group2	0	0
38	35 years and above	32	0bese	0	nulliparous	1	10	10 years and above	Cervico-Uterine	Long	IVF	10	Normal	Normal	2	No growth	Escherichia coli	Neg	Pos	Neg	Group1	0	0
38	35 years and above	28	overweight	0	nulliparous	1	7	5-9 years	Tubal	Long	IVF	10	Normal	Normal	3	No growth	Candida albicans	Neg	Pos	Neg	Group2	0	0
38	35 years and above	40	0bese	0	nulliparous	2	3	under 5 years	Tubal	Long	IVF	7	Normal	Normal	4	No growth	No growth	Neg	Neg	Neg	Group2	1	2
38	35 years and above	26	overweight	0	nulliparous	2	3	under 5 years	Ovarian	Long	IVF	6	Normal	Normal	4	Contaminant (Diphteroid)	No growth	Neg	Neg	Neg	Group2	1	1
38	35 years and above	34	0bese	0	nulliparous	1	9	5-9 years	Cervico-Uterine	Long	IVF	7	Normal	Normal	3	No growth	Staphylococcus aureus	Neg	Pos	Neg	Group2	0	0
38	35 years and above	26	overweight	0	nulliparous	1	9	5-9 years	Tubal	Long	IVF	7	Normal	Normal	4	No growth	Candida albicans	Neg	Pos	Neg	Group2	0	0
38	35 years and above	25	overweight	0	nulliparous	2	5	5-9 years	Cervico-Uterine	Long	IVF	8	Normal	Few	3	No growth	No growth	Neg	Neg	Neg	Group1	1	1
38	35 years and above	26	overweight	0	nulliparous	1	15	10 years and above	Others	Long	IVF	8	Normal	Normal	4	No growth	No growth	Neg	Neg	Neg	Group1	0	0
38	35 years and above	25	overweight	0	nulliparous	1	8	5-9 years	Ovarian	Long	IVF	1	Few	Few	1	Streptococcus spp	No growth	Pos	Neg	Pos	Group2	1	1
38	35 years and above	28	overweight	0	nulliparous	2	9	5-9 years	Unexplained	Short	IVF	4	Normal	Few	3	Enterococcus spp	Contaminant (Diphteroid)	Pos	Neg	Pos	Group2	0	0

## Sheet: Sheet2
KEY
VARIABLE	DEFINITION
age	age in years
agegroup	agegroup in years	under 35 years	35 years and above
bmi	Body mass index (BMI) in kg/m2
bmicat	BMI categories	normal weight	over weight	obese
parity	parity (numbers)
paritycat	parity (categories)	nulliparous	primiparous	multiparous
type of infertility	1: Primary	2: Secondary
durationof infertility	duration of infertility in years
durationcat	duration of infertility (categories)	under 5 years	5 to 9.9 years	10 years and above
causeofinfertility	cause of infertility
ivfprotocol	IVF protocol	long: GnrH-agonist long protocol	short: short protocol
treatmenttype	type of treatment	ivf: IVF	icsi: ICSI
noofeggsretrieved	number of oocytes retrieved
oocyteno	number of oocytes retrieved (categories)	1-3: few	4-10: normal	>10: excess
embryogen	number of embryos generated (categories)	1-3: few	4-10: normal	>10: excess
ffmicroorgs	microorganisms isolated from FF
hvsmicroogs	microorganisms isolated from HVS
ffisolates	presence of microorganisms in FF	pos: Positive	neg: Negative
hvsisolates	presence of microorganisms in HVS	pos: Positive	neg: Negative
ffcoloniz	FF colonization	pos: Positive	neg: Negative
frcat	fertilization rate	Group 1: <=50% fertilized oocytes	Group 2: >50% oocytes
shcgl	serum beta hCG level	>=200ng/ml	<200ng/ml: negative
gestationalsac	number of gestational sacs seen on USS	0: absent	>=1: present
