# Supplementary material for: The presence of microorganisms in follicular fluid and its effect on the outcome of in vitro fertilization-embryo transfer (IVF-ET) treatment cycles
Source: PLoS One. 2021 Feb 8;16(2):e0246644. doi: 10.1371/journal.pone.0246644 (PMC7870083; doi:10.1371/journal.pone.0246644)
Supplement: S1 Raw images — (ZIP) [file pone.0246644.s004.zip]

Archive with 15 entries (15 files):
- Acinetobacter spp (Isolated from HVS)-min.jpg
- Acinetobacter spp 2 (Isolated from HVS)-min.jpg
- Candida albicans (Isolated from both HVS & FF)-min.jpg
- Enterococcus spp (Isolated from both HVS & FF)-min.jpg
- Escherichia coli (Isolated from HVS)-min.jpg
- Escherichia coli 2 (Isolated from HVS)-min.jpg
- Klebsiella pneumoniae (Isolated from HVS)-min.jpg
- Klebsiella pneumoniae 2 (Isolated from HVS)-min.jpg
- Lactobacillus spp.JPG (Isolated from both HVS & FF)-min.JPG
- Lactobacillus spp2.JPG (Isolated from both HVS & FF)-min.JPG
- Staphylococcus aureus (Isolated from both HVS & FF)-min.JPG
- Staphylococcus aureus 2 (Isolated from both HVS & FF)-min.JPG
- Staphylococcus epidermidis (Isolated as a contaminant)-min.JPG
- Staphylococcus epidermidis 2 (Isolated as a contaminant)-min.JPG
- Streptococcus spp (Isolated from both HVS & FF)-min.jpg
